# Supplementary material for: In-Situ Sludge Reduction in Membrane-Controlled Anoxic-Oxic-Anoxic Bioreactor: Performance and Mechanism
Source: Membranes (Basel). 2022 Jun 27;12(7):659. doi: 10.3390/membranes12070659 (PMC9321052; doi:10.3390/membranes12070659)
Supplement: Supplementary file 1 [file membranes-12-00659-s001.zip]

Archive with 1 entries (1 files):
- membranes-1777271-supplementary.pdf
